# Supplementary material for: First record of Streptosyllis nunezi Faulwetter et al., 2008 (Annelida, Syllidae) from the United Kingdom, and amendment to the genus Streptosyllis Webster & Benedict, 1884
Source: Zookeys. 2016 Apr 21;(582):1–11. doi: 10.3897/zookeys.582.8006 (PMC4857045; doi:10.3897/zookeys.582.8006)
Supplement: XML Treatment for Streptosyllis [file zookeys.582.8006-treatment1.xml]

<!DOCTYPE tp:taxon-treatment
  PUBLIC "-//TaxonX//DTD Taxonomic Treatment Publishing DTD v0 20100105//EN" "tax-treatment-NSO.dtd">
<tp:taxon-treatment xmlns:tp="http://www.plazi.org/taxpub"><tp:treatment-meta><kwd-group><label>Taxon classification</label><kwd><named-content content-type="kingdom">Animalia</named-content></kwd><kwd><named-content content-type="order">Phyllodocida</named-content></kwd><kwd><named-content content-type="family">Syllidae</named-content></kwd></kwd-group><mixed-citation publication-type="journal"><person-group><name><surname>Musk</surname><given-names>Will</given-names></name><name><surname>Faulwetter</surname><given-names>Sarah</given-names></name><name><surname>McIlwaine</surname><given-names>Paul</given-names></name></person-group><article-title>First record of <italic><tp:taxon-name><tp:taxon-name-part taxon-name-part-type="genus">Streptosyllis</tp:taxon-name-part> <tp:taxon-name-part taxon-name-part-type="species">nunezi</tp:taxon-name-part></tp:taxon-name></italic> Faulwetter et al., 2008 (<tp:taxon-name><tp:taxon-name-part taxon-name-part-type="phylum">Annelida</tp:taxon-name-part></tp:taxon-name>, <tp:taxon-name><tp:taxon-name-part taxon-name-part-type="family">Syllidae</tp:taxon-name-part></tp:taxon-name>) from the United Kingdom, and amendment to the genus <italic><tp:taxon-name><tp:taxon-name-part taxon-name-part-type="genus">Streptosyllis</tp:taxon-name-part></tp:taxon-name></italic> Webster &amp; Benedict, 1884</article-title><source>Zookeys</source><day>21</day><month>4</month><year>2016</year><volume>2016</volume><issue>582</issue><fpage>1</fpage><lpage>11</lpage><pub-id pub-id-type="doi">10.3897/zookeys.582.8006</pub-id></mixed-citation></tp:treatment-meta><tp:nomenclature><label>Genus</label><tp:taxon-name>
            <tp:taxon-name-part taxon-name-part-type="genus">Streptosyllis</tp:taxon-name-part>
          </tp:taxon-name><tp:taxon-authority>Webster &amp; Benedict, 1884, emended</tp:taxon-authority><tp:nomenclature-citation-list><tp:nomenclature-citation><tp:taxon-name><tp:taxon-name-part taxon-name-part-type="genus">Streptosyllis</tp:taxon-name-part></tp:taxon-name><comment> Webster &amp; Benedict, 1884: 711</comment></tp:nomenclature-citation><tp:nomenclature-citation><tp:taxon-name><tp:taxon-name-part taxon-name-part-type="genus">Streptosyllis</tp:taxon-name-part></tp:taxon-name><comment> – <xref ref-type="bibr" rid="B18">San Martín 2003</xref>: 120</comment></tp:nomenclature-citation><tp:nomenclature-citation><tp:taxon-name><tp:taxon-name-part taxon-name-part-type="genus">Streptosyllis</tp:taxon-name-part></tp:taxon-name><comment> – <xref ref-type="bibr" rid="B20">San Martín and Hutchings 2006</xref>: 354</comment></tp:nomenclature-citation><tp:nomenclature-citation><tp:taxon-name><tp:taxon-name-part taxon-name-part-type="genus">Streptosyllis</tp:taxon-name-part></tp:taxon-name><comment> – <xref ref-type="bibr" rid="B4">Faulwetter et al. 2008</xref>: 2</comment></tp:nomenclature-citation></tp:nomenclature-citation-list></tp:nomenclature><tp:treatment-sec sec-type="Type species"><title>Type species.</title><p>
            <italic><tp:taxon-name><tp:taxon-name-part taxon-name-part-type="genus">Streptosyllis</tp:taxon-name-part> <tp:taxon-name-part taxon-name-part-type="species">arenae</tp:taxon-name-part></tp:taxon-name></italic> Webster &amp; Benedict, 1884.</p></tp:treatment-sec><tp:treatment-sec sec-type="Diagnosis"><title>Diagnosis.</title><p>Body small. Four eyes, occasionally anterior pair of eyespots present. Palps fused at base, occasionally reduced to small papillae. Anterior parapodia with modified compound chaetae; sometimes with enlarged aciculae. Dorsal simple chaetae present, simple ventral capillary chaetae may be present in posteriormost chaetigers. <!--PageBreak-->Compound chaetae homogomph or hemigomph, falcigerous or spinigerous. Dorsal cirri smooth, pseudoarticulated or articulated with granular inclusions. Ventral cirri digitiform, sometimes longer than parapodial lobe. Pharynx unarmed with crown of soft papillae. Pygidium with one median and two lateral anal cirri.</p></tp:treatment-sec><ref-list><ref id="B18"><mixed-citation xmlns:xlink="http://www.w3.org/1999/xlink" xlink:type="simple">
          <person-group><name name-style="western"><surname>San Martín</surname><given-names>G</given-names></name></person-group> (<year>2003</year>) <chapter-title><tp:taxon-name><tp:taxon-name-part taxon-name-part-type="phylum">Annelida</tp:taxon-name-part></tp:taxon-name>, <tp:taxon-name><tp:taxon-name-part taxon-name-part-type="class">Polychaeta</tp:taxon-name-part></tp:taxon-name> II: <tp:taxon-name><tp:taxon-name-part taxon-name-part-type="family">Syllidae</tp:taxon-name-part></tp:taxon-name>.</chapter-title> In: <person-group><name name-style="western"><surname>Ramos</surname><given-names>MA</given-names></name><etal>et al.</etal></person-group> (<role>Eds</role>) <source>Fauna Ibérica</source> (<volume>Vol. 21</volume>). <publisher-name>Museo Nacional de Ciencias Naturales</publisher-name>, <publisher-name>CSIC</publisher-name>, <publisher-loc>Madrid</publisher-loc>, <size units="page">554 pp</size>.</mixed-citation></ref><ref id="B20"><mixed-citation xmlns:xlink="http://www.w3.org/1999/xlink" xlink:type="simple">
          <person-group><name name-style="western"><surname>San Martín</surname><given-names>G</given-names></name><name name-style="western"><surname>Hutchings</surname><given-names>PA</given-names></name></person-group> (<year>2006</year>) <article-title><tp:taxon-name><tp:taxon-name-part taxon-name-part-type="subfamily">Eusyllinae</tp:taxon-name-part></tp:taxon-name> (<tp:taxon-name><tp:taxon-name-part taxon-name-part-type="class">Polychaeta</tp:taxon-name-part></tp:taxon-name>: <tp:taxon-name><tp:taxon-name-part taxon-name-part-type="family">Syllidae</tp:taxon-name-part></tp:taxon-name>) from Australia with the description of a new genus and fifteen new species.</article-title> <source>Records of the Australian Museum</source> <volume>58</volume>: <fpage>257</fpage>–<lpage>370</lpage>. doi: <ext-link xlink:type="simple" ext-link-type="doi" xlink:href="10.3853/j.0067-1975.58.2006.1466">10.3853/j.0067-1975.58.2006.1466</ext-link></mixed-citation></ref><ref id="B4"><mixed-citation xmlns:xlink="http://www.w3.org/1999/xlink" xlink:type="simple">
          <person-group><name name-style="western"><surname>Faulwetter</surname><given-names>S</given-names></name><name name-style="western"><surname>Vasileiadou</surname><given-names>A</given-names></name><name name-style="western"><surname>Papageorgiou</surname><given-names>N</given-names></name><name name-style="western"><surname>Arvanitidis</surname><given-names>C</given-names></name></person-group> (<year>2008</year>) <article-title>Description of a new species of <italic><tp:taxon-name><tp:taxon-name-part taxon-name-part-type="genus">Streptosyllis</tp:taxon-name-part></tp:taxon-name></italic> (<tp:taxon-name><tp:taxon-name-part taxon-name-part-type="class">Polychaeta</tp:taxon-name-part></tp:taxon-name>: <tp:taxon-name><tp:taxon-name-part taxon-name-part-type="family">Syllidae</tp:taxon-name-part></tp:taxon-name>) from the Mediterranean and Canary Islands with a re-description of <italic><tp:taxon-name><tp:taxon-name-part taxon-name-part-type="genus">Streptosyllis</tp:taxon-name-part> <tp:taxon-name-part taxon-name-part-type="species">arenae</tp:taxon-name-part></tp:taxon-name></italic> and comments on the taxonomy of <italic><tp:taxon-name><tp:taxon-name-part taxon-name-part-type="genus">Streptosyllis</tp:taxon-name-part></tp:taxon-name></italic> and some morphologically similar genera.</article-title> <source>Zootaxa</source> <volume>1847</volume>: <fpage>1</fpage>–<lpage>18</lpage>. <ext-link xlink:type="simple" ext-link-type="uri" xlink:href="http://www.mapress.com/zootaxa/2008/f/zt01847p018.pdf">http://www.mapress.com/zootaxa/2008/f/zt01847p018.pdf</ext-link></mixed-citation></ref></ref-list></tp:taxon-treatment>
