# Supplementary material for: First record of Streptosyllis nunezi Faulwetter et al., 2008 (Annelida, Syllidae) from the United Kingdom, and amendment to the genus Streptosyllis Webster & Benedict, 1884
Source: Zookeys. 2016 Apr 21;(582):1–11. doi: 10.3897/zookeys.582.8006 (PMC4857045; doi:10.3897/zookeys.582.8006)
Supplement: XML Treatment for Streptosyllis nunezi [file zookeys.582.8006-treatment2.xml]

<!DOCTYPE tp:taxon-treatment
  PUBLIC "-//TaxonX//DTD Taxonomic Treatment Publishing DTD v0 20100105//EN" "tax-treatment-NSO.dtd">
<tp:taxon-treatment xmlns:tp="http://www.plazi.org/taxpub"><tp:treatment-meta><kwd-group><label>Taxon classification</label><kwd><named-content content-type="kingdom">Animalia</named-content></kwd><kwd><named-content content-type="order">Phyllodocida</named-content></kwd><kwd><named-content content-type="family">Syllidae</named-content></kwd></kwd-group><mixed-citation publication-type="journal"><person-group><name><surname>Musk</surname><given-names>Will</given-names></name><name><surname>Faulwetter</surname><given-names>Sarah</given-names></name><name><surname>McIlwaine</surname><given-names>Paul</given-names></name></person-group><article-title>First record of <italic><tp:taxon-name><tp:taxon-name-part taxon-name-part-type="genus">Streptosyllis</tp:taxon-name-part> <tp:taxon-name-part taxon-name-part-type="species">nunezi</tp:taxon-name-part></tp:taxon-name></italic> Faulwetter et al., 2008 (<tp:taxon-name><tp:taxon-name-part taxon-name-part-type="phylum">Annelida</tp:taxon-name-part></tp:taxon-name>, <tp:taxon-name><tp:taxon-name-part taxon-name-part-type="family">Syllidae</tp:taxon-name-part></tp:taxon-name>) from the United Kingdom, and amendment to the genus <italic><tp:taxon-name><tp:taxon-name-part taxon-name-part-type="genus">Streptosyllis</tp:taxon-name-part></tp:taxon-name></italic> Webster &amp; Benedict, 1884</article-title><source>Zookeys</source><day>21</day><month>4</month><year>2016</year><volume>2016</volume><issue>582</issue><fpage>1</fpage><lpage>11</lpage><pub-id pub-id-type="doi">10.3897/zookeys.582.8006</pub-id></mixed-citation></tp:treatment-meta><tp:nomenclature><tp:taxon-name>
            <tp:taxon-name-part taxon-name-part-type="genus">Streptosyllis</tp:taxon-name-part>
            <tp:taxon-name-part taxon-name-part-type="species">nunezi</tp:taxon-name-part>
          </tp:taxon-name><tp:taxon-authority>Faulwetter, Vasileidadou, Papageorgiou &amp; Arvanitidis, 2008</tp:taxon-authority><tp:nomenclature-citation-list><tp:nomenclature-citation><tp:taxon-name><tp:taxon-name-part taxon-name-part-type="genus">Streptosyllis</tp:taxon-name-part> <tp:taxon-name-part taxon-name-part-type="species">nunezi</tp:taxon-name-part></tp:taxon-name><comment> Faulwetter, Vasileidadou, Papageorgiou &amp; Arvanitidis, 2008: 5, figs 4–6.</comment></tp:nomenclature-citation></tp:nomenclature-citation-list></tp:nomenclature><tp:treatment-sec sec-type="material"><title>Material examined.</title><p>3 individuals from the Skerries Bank, England, 9–13 m depth; 6 individuals from the Scilly Isles, England, 11–14 m depth, at both sites in coarse to medium sand.</p></tp:treatment-sec><tp:treatment-sec sec-type="Description"><title>Description.</title><p>Body ca. 5 mm long, for 64 chaetigers in the only complete animal. Head semi-circular with two pairs of eyes and two eyespots located anteriorly. Three smooth antennae, median one twice as long as lateral ones. Palps basally fused, forming two rounded lobes, not visible dorsally. Two pairs of smooth tentacular cirri, about as long as lateral antennae. Dorsal cirri about as long as or slightly shorter than body width, smooth anteriorly, after proventricular region at irregular distances with pseudo-articulations containing yellow granular inclusions. Ventral cirri digitiform, smooth, almost as long as parapodial lobes anteriorly and in midbody, longer than parapodial lobe posteriorly. Posteriormost 3 segments achaetous. Pygidium with single filiform ventral cirrus (2 lateral cirri missing?). Up to 8 compound falcigers in each parapodium. Shafts of compound chaetae with three hemigomph teeth, sometimes notched so that they appear as up to four teeth (Fig. <xref ref-type="fig" rid="F2">2A–B</xref>). Blades of falcigers of two types: short ones (ca. 7–9 µm) and longer ones (ca. 15 µm), former ones occurring in anteriormost chaetigers, longer ones in two dorsalmost chaetae of midbody and in posterior chaetigers (Fig. <xref ref-type="fig" rid="F2">2C–E</xref>). Short blades covered entirely by membrane forming blunt tip and notch alongside of blade; longer blades covered by membrane forming pointed tip if viewed laterally, blunt if viewed from top, and 1–2 teeth along cutting edge of blade (Fig. <xref ref-type="fig" rid="F2">2C–D</xref>). Membrane of blades often extending to shaft, covering its top. Posteriorly, all blades of compound chaetae thin and elongated (Fig. <xref ref-type="fig" rid="F2">2E</xref>). One dorsal simple chaeta present per chaetiger, from anteriormost chaetigers, slightly curved, tip bluntly rounded, covered by membrane forming blunt tip. Strong serration on distal end just below hood, forming up to 4 large, round teeth (Fig. <xref ref-type="fig" rid="F2">2F</xref>). One ventral simple chaeta in each of two last posteriormost chaetigers (excluding developing ones), very thin, capillary-like (Fig. <xref ref-type="fig" rid="F2">2G</xref>). Single acicula per parapodium, distally knobbed, knob sometimes irregularly rounded with one side longer than the other, anteriorly sometimes protruding from parapodium. Aciculae slightly enlarged in segments 3, 4, and 5, about 1.5–2 times larger than those of preceding and proceeding chaetigers (Fig. <xref ref-type="fig" rid="F2">2H–I</xref>). Pharynx through 3–5 segments, proventricle through 6 segments.</p><fig id="F2" position="float" orientation="portrait"><label>Figure 2.</label><caption><p>
          <italic><tp:taxon-name><tp:taxon-name-part taxon-name-part-type="genus">Streptosyllis</tp:taxon-name-part> <tp:taxon-name-part taxon-name-part-type="species">nunezi</tp:taxon-name-part></tp:taxon-name></italic>, <bold>A</bold> anterior parapodium with falcigers with short blades <bold>B</bold> parapodium, mid-body <bold>C, D</bold> falcigers with elongated blade, mid-body; <bold>E</bold> falciger with elongated blade, posterior chaetiger <bold>F</bold> dorsal simple chaeta <bold>G</bold> posterior parapodium with ventral simple chaeta (arrow) <bold>H</bold> aciculae of chaetigers 2–6 (numbered) <bold>I</bold> acicula, mid-body. Scale bars: 10 µm (<bold>A–G, I</bold>), 20 µm (<bold>H</bold>).</p></caption><graphic xmlns:xlink="http://www.w3.org/1999/xlink" xlink:href="zookeys-582-001-g002.jpg" position="float" orientation="portrait" xlink:type="simple" id="oo_86190.jpg"/></fig><!--PageBreak--></tp:treatment-sec><tp:treatment-sec sec-type="Remarks"><title>Remarks.</title><p>Except for the presence of ventral chaetae and the aciculae protruding from the parapodium, all examined animals correspond well to the original description by <xref ref-type="bibr" rid="B4">Faulwetter et al. (2008)</xref>.</p><!--PageBreak--></tp:treatment-sec><tp:treatment-sec sec-type="Distribution"><title>Distribution.</title><p>Mediterranean Sea (Crete, Italy), northeastern Atlantic (Canary Islands, Scilly Islands, Skerries Bank)</p></tp:treatment-sec><tp:treatment-sec sec-type="Ecology"><title>Ecology.</title><p>Occurs in fine to coarse sandy substrates in shallow waters (1–20 m).</p></tp:treatment-sec><ref-list><ref id="B4"><mixed-citation xmlns:xlink="http://www.w3.org/1999/xlink" xlink:type="simple">
          <person-group><name name-style="western"><surname>Faulwetter</surname><given-names>S</given-names></name><name name-style="western"><surname>Vasileiadou</surname><given-names>A</given-names></name><name name-style="western"><surname>Papageorgiou</surname><given-names>N</given-names></name><name name-style="western"><surname>Arvanitidis</surname><given-names>C</given-names></name></person-group> (<year>2008</year>) <article-title>Description of a new species of <italic><tp:taxon-name><tp:taxon-name-part taxon-name-part-type="genus">Streptosyllis</tp:taxon-name-part></tp:taxon-name></italic> (<tp:taxon-name><tp:taxon-name-part taxon-name-part-type="class">Polychaeta</tp:taxon-name-part></tp:taxon-name>: <tp:taxon-name><tp:taxon-name-part taxon-name-part-type="family">Syllidae</tp:taxon-name-part></tp:taxon-name>) from the Mediterranean and Canary Islands with a re-description of <italic><tp:taxon-name><tp:taxon-name-part taxon-name-part-type="genus">Streptosyllis</tp:taxon-name-part> <tp:taxon-name-part taxon-name-part-type="species">arenae</tp:taxon-name-part></tp:taxon-name></italic> and comments on the taxonomy of <italic><tp:taxon-name><tp:taxon-name-part taxon-name-part-type="genus">Streptosyllis</tp:taxon-name-part></tp:taxon-name></italic> and some morphologically similar genera.</article-title> <source>Zootaxa</source> <volume>1847</volume>: <fpage>1</fpage>–<lpage>18</lpage>. <ext-link xlink:type="simple" ext-link-type="uri" xlink:href="http://www.mapress.com/zootaxa/2008/f/zt01847p018.pdf">http://www.mapress.com/zootaxa/2008/f/zt01847p018.pdf</ext-link></mixed-citation></ref></ref-list></tp:taxon-treatment>
