# Supplementary material for: First record of Streptosyllis nunezi Faulwetter et al., 2008 (Annelida, Syllidae) from the United Kingdom, and amendment to the genus Streptosyllis Webster & Benedict, 1884
Source: Zookeys. 2016 Apr 21;(582):1–11. doi: 10.3897/zookeys.582.8006 (PMC4857045; doi:10.3897/zookeys.582.8006)
Supplement: XML Treatment for Streptosyllis websteri [file zookeys.582.8006-treatment4.xml]

<!DOCTYPE tp:taxon-treatment
  PUBLIC "-//TaxonX//DTD Taxonomic Treatment Publishing DTD v0 20100105//EN" "tax-treatment-NSO.dtd">
<tp:taxon-treatment xmlns:tp="http://www.plazi.org/taxpub"><tp:treatment-meta><kwd-group><label>Taxon classification</label><kwd><named-content content-type="kingdom">Animalia</named-content></kwd><kwd><named-content content-type="order">Phyllodocida</named-content></kwd><kwd><named-content content-type="family">Syllidae</named-content></kwd></kwd-group><mixed-citation publication-type="journal"><person-group><name><surname>Musk</surname><given-names>Will</given-names></name><name><surname>Faulwetter</surname><given-names>Sarah</given-names></name><name><surname>McIlwaine</surname><given-names>Paul</given-names></name></person-group><article-title>First record of <italic><tp:taxon-name><tp:taxon-name-part taxon-name-part-type="genus">Streptosyllis</tp:taxon-name-part> <tp:taxon-name-part taxon-name-part-type="species">nunezi</tp:taxon-name-part></tp:taxon-name></italic> Faulwetter et al., 2008 (<tp:taxon-name><tp:taxon-name-part taxon-name-part-type="phylum">Annelida</tp:taxon-name-part></tp:taxon-name>, <tp:taxon-name><tp:taxon-name-part taxon-name-part-type="family">Syllidae</tp:taxon-name-part></tp:taxon-name>) from the United Kingdom, and amendment to the genus <italic><tp:taxon-name><tp:taxon-name-part taxon-name-part-type="genus">Streptosyllis</tp:taxon-name-part></tp:taxon-name></italic> Webster &amp; Benedict, 1884</article-title><source>Zookeys</source><day>21</day><month>4</month><year>2016</year><volume>2016</volume><issue>582</issue><fpage>1</fpage><lpage>11</lpage><pub-id pub-id-type="doi">10.3897/zookeys.582.8006</pub-id></mixed-citation></tp:treatment-meta><tp:nomenclature><tp:taxon-name>
            <tp:taxon-name-part taxon-name-part-type="genus">Streptosyllis</tp:taxon-name-part>
            <tp:taxon-name-part taxon-name-part-type="species">websteri</tp:taxon-name-part>
          </tp:taxon-name><tp:taxon-authority>Southern, 1914</tp:taxon-authority><tp:nomenclature-citation-list><tp:nomenclature-citation><tp:taxon-name><tp:taxon-name-part taxon-name-part-type="genus">Streptosyllis</tp:taxon-name-part> <tp:taxon-name-part taxon-name-part-type="species">websteri</tp:taxon-name-part></tp:taxon-name><comment> Southern, 1914: 26, pl. II, figs 3 a–f.</comment></tp:nomenclature-citation><tp:nomenclature-citation><tp:taxon-name><tp:taxon-name-part taxon-name-part-type="genus">Streptosyllis</tp:taxon-name-part> <tp:taxon-name-part taxon-name-part-type="species">websteri</tp:taxon-name-part></tp:taxon-name><comment> – <xref ref-type="bibr" rid="B10">Hartmann-Schröder 1996</xref>: 163, fig. 69; <xref ref-type="bibr" rid="B18">San Martín 2003</xref>: 125, figs 59–60; <xref ref-type="bibr" rid="B19">San Martín and Aguado 2006</xref>: 731, fig. 2; <xref ref-type="bibr" rid="B13">Nygren and Pleijel 2015</xref>: 182.</comment></tp:nomenclature-citation></tp:nomenclature-citation-list></tp:nomenclature><tp:treatment-sec sec-type="material"><title>Material examined.</title><p>15 individuals from Elafonisi Island, Crete, 0–1 m depth; 1 individual from Pahia Ammos, Crete (5 m depth), at both sites in coarse sand; 2 individuals from Station Sc2.5 Scilly Isles, depth around 5–8 m.</p></tp:treatment-sec><tp:treatment-sec sec-type="Remarks"><title>Remarks.</title><p>All examined animals correspond well to the description provided by <xref ref-type="bibr" rid="B18">San Martín (2003)</xref>, except for the presence of a single thin, capillary-like ventral simple chaeta in each of the two posteriormost chaetigers (Fig. <xref ref-type="fig" rid="F3">3B</xref>).</p><!--PageBreak--></tp:treatment-sec><tp:treatment-sec><!--Section generated to contain objects referenced in tp:taxon-treatment.--><fig id="F3" position="float" orientation="portrait"><label>Figure 3.</label><caption><p>Posterior parapodium with ventral simple chaeta (arrow) of <bold>A</bold> <italic><tp:taxon-name><tp:taxon-name-part taxon-name-part-type="genus">Streptosyllis</tp:taxon-name-part> <tp:taxon-name-part taxon-name-part-type="species">campoyi</tp:taxon-name-part></tp:taxon-name></italic> <bold>B</bold> <italic><tp:taxon-name><tp:taxon-name-part taxon-name-part-type="genus">Streptosyllis</tp:taxon-name-part> <tp:taxon-name-part taxon-name-part-type="species">websteri</tp:taxon-name-part></tp:taxon-name></italic>. Scale bars: 10 µm</p></caption><graphic xmlns:xlink="http://www.w3.org/1999/xlink" xlink:href="zookeys-582-001-g003.jpg" position="float" orientation="portrait" xlink:type="simple" id="oo_86191.jpg"/></fig></tp:treatment-sec><ref-list><ref id="B10"><mixed-citation xmlns:xlink="http://www.w3.org/1999/xlink" xlink:type="simple">
          <person-group><name name-style="western"><surname>Hartmann-Schröder</surname><given-names>G</given-names></name></person-group> (<year>1996</year>) <source><tp:taxon-name><tp:taxon-name-part taxon-name-part-type="phylum">Annelida</tp:taxon-name-part></tp:taxon-name>, Borstenwürmer, <tp:taxon-name><tp:taxon-name-part taxon-name-part-type="class">Polychaeta</tp:taxon-name-part></tp:taxon-name>. 2., neubearbeitete Auflage.</source> <publisher-name>Gustav Fischer Verlag</publisher-name>, <publisher-loc>Jena</publisher-loc>, <size units="page">648 pp</size>.</mixed-citation></ref><ref id="B18"><mixed-citation xmlns:xlink="http://www.w3.org/1999/xlink" xlink:type="simple">
          <person-group><name name-style="western"><surname>San Martín</surname><given-names>G</given-names></name></person-group> (<year>2003</year>) <chapter-title><tp:taxon-name><tp:taxon-name-part taxon-name-part-type="phylum">Annelida</tp:taxon-name-part></tp:taxon-name>, <tp:taxon-name><tp:taxon-name-part taxon-name-part-type="class">Polychaeta</tp:taxon-name-part></tp:taxon-name> II: <tp:taxon-name><tp:taxon-name-part taxon-name-part-type="family">Syllidae</tp:taxon-name-part></tp:taxon-name>.</chapter-title> In: <person-group><name name-style="western"><surname>Ramos</surname><given-names>MA</given-names></name><etal>et al.</etal></person-group> (<role>Eds</role>) <source>Fauna Ibérica</source> (<volume>Vol. 21</volume>). <publisher-name>Museo Nacional de Ciencias Naturales</publisher-name>, <publisher-name>CSIC</publisher-name>, <publisher-loc>Madrid</publisher-loc>, <size units="page">554 pp</size>.</mixed-citation></ref><ref id="B19"><mixed-citation xmlns:xlink="http://www.w3.org/1999/xlink" xlink:type="simple">
          <person-group><name name-style="western"><surname>San Martín</surname><given-names>G</given-names></name><name name-style="western"><surname>Aguado</surname><given-names>MT</given-names></name></person-group> (<year>2006</year>) <article-title>Sílidos (<tp:taxon-name><tp:taxon-name-part taxon-name-part-type="family">Syllidae</tp:taxon-name-part></tp:taxon-name>: <tp:taxon-name><tp:taxon-name-part taxon-name-part-type="class">Polychaeta</tp:taxon-name-part></tp:taxon-name>) del Parque Nacional de Coiba (Pacífico, Panamá).</article-title> <source>Revista de Biologia Tropical</source> <volume>54</volume>: <fpage>725</fpage>–<lpage>743</lpage>.</mixed-citation></ref><ref id="B13"><mixed-citation xmlns:xlink="http://www.w3.org/1999/xlink" xlink:type="simple">
          <person-group><name name-style="western"><surname>Nygren</surname><given-names>A</given-names></name><name name-style="western"><surname>Pleijel</surname><given-names>F</given-names></name></person-group> (<year>2015</year>) <source>Ringmaskar: Havsborstmaskar, <tp:taxon-name><tp:taxon-name-part taxon-name-part-type="phylum">Annelida</tp:taxon-name-part></tp:taxon-name>: <tp:taxon-name><tp:taxon-name-part taxon-name-part-type="class">Polychaeta</tp:taxon-name-part></tp:taxon-name>.</source> <publisher-name>Art-Databangken</publisher-name>, <publisher-name>SLU</publisher-name>, <publisher-loc>Uppsala</publisher-loc>, <size units="page">346 pp</size>. <ext-link xlink:type="simple" ext-link-type="uri" xlink:href="http://www.artdatabanken.se/media/2291/lagupp_havsborstmaskar.pdf">http://www.artdatabanken.se/media/2291/lagupp_havsborstmaskar.pdf</ext-link></mixed-citation></ref></ref-list></tp:taxon-treatment>
